# Supplementary material for: 68Ga-DOTATATE PET/CT and MRI with Diffusion-Weighted Imaging (DWI) in Short- and Long-Term Assessment of Tumor Response of Neuroendocrine Liver Metastases (NELM) Following Transarterial Radioembolization (TARE)
Source: Cancers (Basel). 2021 Aug 27;13(17):4321. doi: 10.3390/cancers13174321 (PMC8431353; doi:10.3390/cancers13174321)
Supplement: Supplementary file 1 [file cancers-13-04321-s001.zip]

Archive with 1 entries (1 files):
- cancers-1329396-supplementary.pdf
